# Supplementary material for: Accuracy of the Cosmed K5 portable calorimeter
Source: PLoS One. 2019 Dec 16;14(12):e0226290. doi: 10.1371/journal.pone.0226290 (PMC6913985; doi:10.1371/journal.pone.0226290)
Supplement: S1 File — (XLSX) [file pone.0226290.s001.xlsx]

## Sheet: Data Entry
ID	Test Condition (0=DBxMCxBB, 1=DBxBBxMC, 2=MCxBBxDB)	Gender (0=M, 1=F)	Age	Height (cm)	Weight (kg)	BMI (kg/m2)	Work Rate	VE-Douglas Bag (ATPS)	VE-Douglas Bag (STPD)	VE-Douglas Bag (BTPS)	VO2-Douglas Bag (l/min)	VCO2-Douglas Bag (l/min)	RER-Douglas Bag	FEO2-Douglas Bag	FECO2-Douglas Bag	RF-K5 Mixing Chamber (br/min)	VT-K5 Mixing Chamber (l/br, BTPS)	VE-K5 Mixing Chamber (BTPS)	VO2-K5 Mixing Chamber (l/min)	VCO2-K5 Mixing Chamber (l/min)	RER-K5 Mixing Chamber	FEO2-K5 Mixing Chamber	FECO2-K5 Mixing Chamber	RF-K5 Breath by Breath (br/min)	VT-K5 Breath by Breath (l/br, BTPS)	VE-K5 Breath by Breath (BTPS)	VO2-K5 Breath by Breath (l/min)	VCO2-K5 Breath by Breath (l/min)	RER-K5 Breath by Breath	FEO2-K5 Breath by Breath	FECO2-K5 Breath by Breath
101	0	0	22	179	65.8723	20.5588	0	11.1116	9.67408	12.1384	0.371485	0.331821	0.893229	0.1709	0.0346	17.355	0.7505	13.0335	0.442407	0.388067	0.875	0.1676	0.038	17.58	0.7035	12.3695	0.413878	0.356987	0.86	0.1684	0.03675
101							50	19.7404	17.1866	21.5645	0.852454	0.778551	0.913306	0.1597	0.0456	19.135	1.172	22.425	0.913125	0.834243	0.915	0.159	0.0472	17.64	1.212	21.4015	0.85864	0.795269	0.925	0.1596	0.04715
101							100	31.1756	27.0015	33.8796	1.42568	1.34197	0.941288	0.1565	0.05	22.55	1.5335	34.575	1.4159	1.27306	0.9	0.1589	0.0467	22.195	1.607	35.5985	1.49384	1.34311	0.9	0.15765	0.0479
101							150	42.098	36.4564	45.7496	1.93219	1.8374	0.950943	0.1563	0.0507	26.665	1.824	48.5415	2.0582	1.77431	0.86	0.1575	0.0464	26.46	1.935	51.1915	2.11879	1.90116	0.895	0.1583	0.04715
101							200	52.421	45.6392	57.2649	2.48734	2.3778	0.955963	0.1548	0.0524	28.6	2.272	64.9665	2.5325	2.50293	0.99	0.1604	0.04885	26.08	2.352	61.3035	2.64803	2.22155	0.84	0.1568	0.046
103	1	0	34	180.5	91.7266	28.1541	0	13.3227	11.6283	14.5524	0.388387	0.346525	0.892216	0.1759	0.0301	14.76	1.1655	17.1335	0.500735	0.423573	0.85	0.1739	0.03135	16.3767	0.949333	15.5187	0.414565	0.36355	0.88	0.176633	0.0298
103							50	26.5802	23.073	28.8832	1.03598	0.922919	0.890869	0.1644	0.0403	18.22	1.487	27.0585	0.952828	0.855209	0.895	0.1662	0.03995	19.71	1.492	29.376	1.00836	0.906923	0.9	0.16725	0.03905
103							100	46.8266	40.8541	51.1494	1.69953	1.62191	0.954327	0.1677	0.04	20.925	2.1925	45.875	1.6039	1.4806	0.925	0.16625	0.0408	22.365	2.178	48.7085	1.71406	1.53547	0.895	0.1662	0.03985
103							150	57.3494	50.0278	62.6439	2.28627	2.13118	0.932166	0.1636	0.0429	26.2	2.275	59.608	1.90564	1.78158	0.935	0.1698	0.03785	25.425	2.332	59.283	2.14495	1.80244	0.84	0.1655	0.0385
103							200	67.6724	59.5026	73.8969	2.85017	2.77877	0.974948	0.1614	0.047	28.315	2.501	70.7	2.45538	2.36888	0.965	0.16625	0.04225	30.435	2.5185	76.5855	2.6533	2.58412	0.975	0.16625	0.04255
103							250	93.9128	82.1252	102.022	3.51496	3.52317	1.00234	0.1665	0.0432	37.855	2.838	107.409	3.3976	3.09377	0.91	0.1705	0.0364	32.27	2.8645	92.4415	3.16223	3.02571	0.955	0.16695	0.0413
104	1	0	28	192	96.6727	26.2241	0	14.4949	12.5455	15.838	0.457912	0.390166	0.852055	0.1728	0.0314	15.815	0.7755	12.142	0.429999	0.326287	0.755	0.1668	0.03435	17.2867	0.8	13.2727	0.428527	0.326081	0.763333	0.170867	0.0312333
104							50	28.9778	24.9538	31.498	1.2427	1.09298	0.879518	0.1595	0.0441	20.05	1.5885	31.85	1.26022	1.05816	0.84	0.161	0.04235	20.8	1.6265	33.867	1.36985	1.10786	0.805	0.1602	0.0418
104							250	108.165	93.1054	117.574	3.83594	3.99422	1.04126	0.1681	0.0432	46.24	2.812	130.041	3.65049	3.53603	0.965	0.17405	0.03475	40.36	3.066	123.63	3.80627	3.22205	0.85	0.17165	0.03335
105	2	0	28	180.7	85.2518	26.1088	0	13.8555	12.2149	15.1284	0.387211	0.327358	0.845426	0.1776	0.0271	18.5033	0.72	13.2667	0.411809	0.329546	0.803333	0.172167	0.0314	18.07	0.717333	12.54	0.407714	0.315748	0.773333	0.1707	0.0318333
105							50	29.0444	25.5981	31.713	1.08792	1.01113	0.929412	0.1668	0.0398	25.01	1.0355	25.892	0.94411	0.80125	0.85	0.16535	0.03895	24.52	1.1055	27.101	1.03312	0.855798	0.83	0.16355	0.0397
105							100	38.2352	33.6984	41.7482	1.54676	1.44566	0.934641	0.1634	0.0432	21.595	1.691	36.308	1.38874	1.22288	0.88	0.1628	0.0424	25.125	1.6845	42.279	1.58461	1.37324	0.87	0.16395	0.04085
105							150	57.749	50.8897	63.0553	2.25441	2.22897	0.988713	0.165	0.0441	32.35	1.9225	62.1665	2.04569	1.94395	0.95	0.16875	0.03935	31.42	1.9815	62.264	2.29855	1.9752	0.86	0.1647	0.03995
105							200	77.1296	67.5983	83.7823	2.95405	2.92025	0.988558	0.1656	0.0435	28.595	2.7595	78.8665	2.81763	2.63272	0.935	0.16545	0.042	32.33	2.596	83.885	3.1628	2.77586	0.88	0.16355	0.04165
106	0	0	31	175	116.277	37.968	0	15.4353	13.3143	16.7766	0.513933	0.479316	0.932642	0.1707	0.0363	18.8333	0.786667	14.7667	0.466903	0.401463	0.86	0.170367	0.0349	18.955	0.7665	14.5385	0.440817	0.400733	0.91	0.1716	0.03535
106							50	36.5136	31.483	39.6873	1.41988	1.32858	0.935698	0.1642	0.0425	23.25	1.63	37.858	1.25888	1.20655	0.96	0.16755	0.0408	24.93	1.514	37.7535	1.25761	1.18744	0.945	0.1676	0.0403
106							100	52.5642	45.0616	56.8376	1.87456	1.85654	0.990385	0.1677	0.0415	31.235	2.01	61.5915	1.91132	1.75002	0.915	0.17065	0.03645	27.39	2.2565	61.6395	1.98591	1.83701	0.925	0.1691	0.0382
107	0	0	42	177	92.8507	29.6373	0	12.6341	10.9118	13.7313	0.388461	0.349179	0.898876	0.1737	0.0323	17.3333	0.875667	15.228	0.526261	0.410902	0.78	0.167433	0.0346333	18.345	0.82	14.9935	0.496787	0.417728	0.84	0.16885	0.0475
107							50	26.8566	23.32	29.3414	1.14734	1.03074	0.898374	0.1601	0.0445	21.585	1.541	33.2585	1.34693	1.15821	0.86	0.15975	0.04435	20.97	1.6795	35.207	1.43202	1.27239	0.89	0.15915	0.046
107							100	40.5762	35.2329	44.3303	1.74403	1.67004	0.957576	0.1598	0.0477	23.55	2.054	48.367	1.94381	1.73922	0.895	0.15975	0.04575	23.3	2.0945	48.706	2.03467	1.74614	0.855	0.15815	0.0456
107							150	52.6308	45.4627	57.2015	2.21403	2.12765	0.960986	0.1606	0.0471	27.805	2.3405	64.5165	2.49368	2.24747	0.9	0.1615	0.04435	28.03	2.2115	61.989	2.49665	2.12347	0.85	0.16005	0.04365
107							200	67.744	58.4351	72.8332	2.71723	2.48934	0.916129	0.1628	0.0429	32.115	2.591	83.2165	2.924	2.5261	0.865	0.16665	0.03835	34.325	2.4355	83.6445	3.12616	2.41342	0.77	0.16475	0.0365
108	2	0	36	188.5	107.014	30.1175	0	11.5685	10.0336	12.5712	0.400341	0.334119	0.834586	0.1694	0.0336	15.66	1.001	15.6613	0.507631	0.426337	0.84	0.170033	0.0345333	16.09	0.983	15.8173	0.491522	0.415444	0.846667	0.171633	0.0333667
108							50	29.5206	25.6003	32.0795	1.23906	1.16481	0.940083	0.1609	0.0458	17.96	1.1245	20.192	0.886179	0.742796	0.835	0.1562	0.0465	17.605	1.2715	22.376	0.959641	0.860251	0.895	0.1567	0.0486
108							100	43.5732	37.7762	47.3508	1.82459	1.74148	0.954451	0.161	0.0464	22.49	1.512	33.942	1.40253	1.22352	0.875	0.1589	0.0456	21.16	1.632	34.542	1.53544	1.37754	0.895	0.1548	0.0504
108							150	55.0284	47.7074	59.7991	2.3806	2.2995	0.965932	0.1594	0.0485	27.06	1.9735	53.375	2.14271	1.9475	0.91	0.15995	0.04615	25.66	1.986	50.9175	2.08492	1.89382	0.91	0.15895	0.04705
108							200	67.6824	58.6615	73.5509	2.90961	2.79815	0.961694	0.1597	0.048	29.665	2.3575	69.942	2.61918	2.42049	0.925	0.1631	0.0438	29.065	2.444	71.049	2.73851	2.52692	0.92	0.16175	0.045
108							250	81.2688	70.4568	88.3144	3.5017	3.4242	0.977867	0.1596	0.0489	28.755	2.7215	78.2835	3.11515	2.78365	0.895	0.16045	0.045	30.415	2.747	83.602	3.19553	2.99311	0.935	0.16195	0.04535
109	1	0	38	177	69.2446	22.1024	0	11.8349	10.2618	12.8608	0.309906	0.248335	0.801325	0.1791	0.0245	17.985	0.6345	11.4085	0.339142	0.27466	0.81	0.17355	0.0306	14.335	0.7175	10.2545	0.328745	0.247159	0.75	0.17115	0.03065
109							100	34.116	29.5979	37.0727	1.39998	1.25199	0.894292	0.162	0.0426	23.3	1.694	39.4665	1.52228	1.17756	0.775	0.1633	0.03775	24.385	1.6025	39.0755	1.60795	1.22691	0.76	0.16035	0.03975
109							150	46.104	40.0095	50.0991	2.00047	1.80843	0.904	0.1593	0.0455	26.265	1.978	51.9665	2.00543	1.60848	0.8	0.163	0.0392	25.495	2.1	53.5125	2.23101	1.69234	0.76	0.15975	0.04
109							200	60.4896	52.4934	65.7313	2.58268	2.4147	0.934959	0.1601	0.0463	29.85	2.311	68.9585	2.65596	2.17335	0.82	0.1629	0.03985	28.02	2.5335	70.9635	2.86894	2.2936	0.795	0.16085	0.04085
109							250	81.4686	70.7091	88.5278	3.16777	3.1112	0.982143	0.1645	0.0443	35.445	2.691	95.175	3.20407	2.89632	0.905	0.168	0.0385	34.03	2.762	93.928	3.50599	2.86262	0.815	0.16435	0.03855
110	0	0	42	181.5	79.3615	24.0911	0	12.6341	11.035	13.7998	0.402777	0.338774	0.841096	0.1728	0.031	17.1367	0.769333	13.178	0.426255	0.325815	0.766667	0.170733	0.0314333	17.31	0.746	12.894	0.375909	0.299806	0.796667	0.1743	0.0296
110							50	27.9222	24.3813	30.4988	1.15811	0.960622	0.829474	0.1618	0.0397	19.43	1.6325	31.7415	1.30695	1.05247	0.805	0.15975	0.042	19.475	1.64	31.9225	1.2461	1.02559	0.82	0.16215	0.04075
110							100	38.7114	33.7881	42.2843	1.65562	1.43262	0.865306	0.1603	0.0427	21.94	2.07	45.358	1.82316	1.51989	0.835	0.1607	0.0424	21.925	1.9595	42.9125	1.70753	1.39424	0.815	0.1613	0.0412
110							150	52.9638	46.215	57.8528	2.2784	2.00573	0.880325	0.16	0.0437	26.28	2.364	61.9835	2.35015	1.9894	0.845	0.1632	0.0407	24.205	2.5025	60.5835	2.36575	1.98163	0.835	0.1619	0.04155
110							200	68.3484	59.6226	74.6583	2.79034	2.53992	0.910256	0.1625	0.0429	27.675	3.0585	84.65	3.17981	2.67754	0.84	0.16375	0.0401	27.895	2.952	82.339	2.98292	2.40147	0.805	0.16565	0.03705
111	0	0	34	178	64.2986	20.2937	0	17.9088	15.4827	19.4635	0.309655	0.306558	0.99	0.1893	0.0201	18.0611	0.621278	11.1889	0.385567	0.266813	0.692222	0.168783	0.0304333	18.1667	0.611333	11.1043	0.363757	0.260169	0.716667	0.170433	0.0299667
111							50	28.788	24.8951	31.2867	1.19248	0.998295	0.837161	0.1614	0.0404	24.725	1.2895	31.625	1.27006	1.0618	0.835	0.16045	0.04275	25.835	1.286	33.2175	1.39162	1.1296	0.81	0.1586	0.04325
111							100	43.8396	37.9167	47.6445	1.74417	1.53184	0.878261	0.1633	0.0407	29.115	1.5625	45.4335	1.69079	1.41127	0.835	0.16405	0.03955	28.765	1.5435	44.407	1.7952	1.44863	0.805	0.16045	0.0415
111							150	59.6238	51.8449	65.1366	2.29154	2.06861	0.902715	0.1651	0.0402	32.575	1.9235	62.642	2.21706	1.93038	0.87	0.1659	0.03925	32.34	2.002	64.7275	2.43414	2.06264	0.845	0.1634	0.0406
111							200	99.5172	86.5456	108.718	2.96851	2.85601	0.962099	0.175	0.0333	48.025	2.2895	109.95	3.03767	2.82569	0.93	0.175	0.0328	52.905	2.094	110.76	2.96465	2.71722	0.92	0.17615	0.03135
112	2	0	29	167.5	59.8022	21.3151	0	10.05	8.68968	10.8637	0.315436	0.271987	0.862259	0.173	0.0316	18.1575	0.62	11.158	0.375755	0.333577	0.89	0.168075	0.037875	15.1433	0.712	10.8107	0.3344	0.294688	0.883333	0.171367	0.0345667
112							50	31.452	27.3401	34.1753	1.17563	1.10181	0.937209	0.1663	0.0406	24.16	1.436	34.692	1.40224	1.26777	0.9	0.1597	0.0462	24.555	1.481	36.3175	1.40911	1.29296	0.92	0.16155	0.045
112							100	46.1706	39.9156	49.9092	1.7004	1.5607	0.91784	0.1667	0.0394	37.79	1.2915	48.7835	1.8056	1.67914	0.93	0.1636	0.0435	40.945	1.1915	48.783	1.73891	1.58866	0.915	0.16545	0.04125
112							150	62.1546	53.7266	67.1878	2.21354	2.10608	0.951456	0.1681	0.0395	46.425	1.394	64.7085	2.14361	2.0431	0.955	0.1682	0.04	46.03	1.3655	62.8595	2.20469	1.99241	0.905	0.16625	0.04015
112							200	85.448	73.8512	92.3679	2.78419	2.7768	0.997347	0.1716	0.0379	47.19	1.7975	84.8335	2.63911	2.57983	0.98	0.1705	0.0385	52.795	1.658	87.4755	2.65743	2.48498	0.935	0.1717	0.03605
113	2	0	23	183	78.6871	23.4964	0	11.4699	10.241	12.7111	0.42193	0.358436	0.849515	0.1681	0.0353	18.8567	0.672333	12.6667	0.433421	0.365905	0.843333	0.1681	0.0363667	17.5933	0.696667	12.239	0.478735	0.376513	0.793333	0.162933	0.0386667
113							50	30.9392	27.6206	34.2875	1.30921	1.16835	0.892405	0.1619	0.0426	24.49	1.1185	27.375	1.16054	0.968064	0.835	0.1584	0.04435	25.915	1.1195	28.986	1.30601	1.12316	0.86	0.1549	0.0486
113							100	40.1966	35.7083	44.3337	1.73899	1.55331	0.893224	0.1606	0.0438	29.125	1.42	41.3585	1.69326	1.45976	0.86	0.15985	0.0443	28.855	1.3785	39.7515	1.75503	1.48718	0.85	0.15615	0.04695
113							150	48.2552	43.0673	53.4781	2.32563	1.99832	0.859259	0.1553	0.0467	29.24	1.8615	54.4335	2.28615	1.95247	0.855	0.15865	0.045	29.33	1.772	51.9255	2.34739	1.95465	0.83	0.1551	0.0472
113							200	60.11	53.6402	66.6163	2.96094	2.59082	0.875	0.1541	0.0486	30.305	2.2135	67.092	2.80458	2.40662	0.86	0.1589	0.04505	29.31	2.2095	64.749	3.07053	2.5265	0.82	0.15245	0.049
113							250	73.9628	65.9929	81.9691	3.53722	3.14126	0.88806	0.1557	0.0479	31.85	2.5915	82.5165	3.49603	3.07309	0.88	0.1579	0.04675	30.425	2.5885	78.713	3.68158	3.20699	0.87	0.15265	0.0511
114	1	0	23	191	73.2914	20.0903	0	13.3081	11.9543	14.8184	0.426768	0.372974	0.87395	0.1736	0.0315	19.0067	0.754	14.3943	0.487161	0.413402	0.85	0.1688	0.0359667	18.1967	0.707333	12.8447	0.383601	0.349177	0.91	0.172867	0.0342
114							50	29.141	26.1802	32.4481	1.20429	1.08386	0.9	0.1633	0.0417	26.085	1.362	35.517	1.2401	1.14468	0.925	0.1666	0.04045	25.855	1.289	33.3255	1.17245	1.09071	0.93	0.16625	0.0411
114							100	42.1946	37.8971	46.9836	1.57652	1.50451	0.954327	0.1677	0.04	27.895	1.3235	36.925	1.38445	1.23554	0.89	0.1637	0.04205	28.07	1.3445	37.728	1.49287	1.30986	0.875	0.1614	0.0436
114							150	50.1866	45.0689	55.8831	2.12274	1.93796	0.912951	0.1622	0.0433	31.645	1.806	57.083	2.13318	1.93344	0.905	0.16375	0.04255	30.375	1.8025	54.7245	2.10648	1.83572	0.87	0.1627	0.04215
114							200	62.1746	55.5514	68.9007	2.64425	2.43315	0.920168	0.1617	0.0441	32.8633	2.069	67.983	2.61126	2.34636	0.9	0.162567	0.0433	34.65	1.9995	69.2735	2.74631	2.35095	0.855	0.1615	0.04265
114							250	79.2908	70.8248	87.8696	3.25086	3.06671	0.943355	0.1634	0.0436	39.3167	2.22867	87.6167	3.20969	2.83305	0.883333	0.164833	0.0406667	42.2267	2.10467	88.8353	3.1896	2.76893	0.87	0.165833	0.0391667
115	2	1	21	179	68.795	21.4709	0	9.87152	8.54875	10.786	0.302626	0.261592	0.864407	0.1739	0.0309	17.2833	0.653333	11.3333	0.328892	0.297322	0.903333	0.173333	0.0335667	16.4567	0.8	13.1573	0.389761	0.351333	0.9	0.1726	0.0341667
115							50	24.2792	21.0258	26.5283	1.00714	0.920931	0.914405	0.1614	0.0441	21.015	1.308	27.492	1.01072	0.896473	0.89	0.1639	0.0416	25.275	1.2155	30.626	1.05252	0.96036	0.91	0.16665	0.04005
115							100	36.134	31.2833	39.4817	1.48283	1.33893	0.902954	0.1619	0.0431	27.925	1.5265	42.542	1.48726	1.34011	0.9	0.166	0.04025	26.455	1.545	40.8805	1.54151	1.33771	0.865	0.16295	0.04175
115							150	49.121	42.2879	53.3937	2.02982	1.83952	0.90625	0.1613	0.0438	31.275	1.8035	56.4165	2.07788	1.84864	0.89	0.16375	0.0419	32.585	1.7175	55.915	2.06016	1.78291	0.865	0.164	0.04075
115							200	64.9718	56.1787	70.9949	2.58984	2.42692	0.937093	0.1632	0.0435	34.49	2.1805	75.225	2.55146	2.31862	0.91	0.16715	0.0394	35.745	2.092	74.792	2.57057	2.28382	0.89	0.1668	0.03905
115							250	98.7059	85.3833	107.854	3.15064	3.11649	0.98916	0.1724	0.0368	41.96	2.3375	98.0335	2.9987	2.87278	0.955	0.17085	0.03755	51.895	2.1385	110.757	2.95651	2.84849	0.96	0.1756	0.0331
116	1	0	20	188	69.6942	19.7188	0	10.351	9.0157	11.3073	0.337187	0.278585	0.826203	0.1719	0.0312	17.0633	0.747	12.7447	0.420286	0.362043	0.86	0.169033	0.0361	15.68	0.844333	13.203	0.413759	0.365902	0.883333	0.170833	0.0353
116							50	28.0754	24.4638	30.6687	1.14001	1.01035	0.886266	0.1627	0.0416	18.185	1.7005	30.908	1.26057	1.10811	0.88	0.1594	0.04545	20.175	1.5805	31.872	1.26645	1.10311	0.87	0.16075	0.0439
116							100	40.2632	35.0788	43.9825	1.68028	1.53294	0.912317	0.1614	0.044	23.115	1.903	43.975	1.83344	1.59141	0.865	0.1584	0.04585	20.715	2.072	42.8965	1.83985	1.57896	0.855	0.157	0.04665
116							150	51.2522	44.4274	55.6958	2.1725	1.99479	0.9182	0.1604	0.0452	23.25	2.3345	54.2	2.35497	2.09489	0.885	0.15595	0.04895	24.92	2.237	55.7415	2.31336	1.89505	0.82	0.15915	0.04315
116							200	63.0404	54.6688	68.5049	2.7225	2.5093	0.921687	0.1595	0.0462	28.04	2.537	71.125	2.85036	2.57874	0.905	0.15995	0.04595	26.16	2.6295	68.793	2.80219	2.45414	0.875	0.15945	0.0452
116							250	86.5403	75.0689	94.0409	3.44566	3.28802	0.954248	0.1634	0.0441	34.56	3.169	109.483	3.73898	3.63822	0.975	0.16665	0.0422	33.24	3.0975	102.951	3.62653	3.23311	0.89	0.16605	0.0399
